# Supplementary material for: Interplays of ADH1B Genotype, Alcohol Consumption, and Gut Microbiota in Relation to Insulin Resistance
Source: Nutrients. 2025 Aug 18;17(16):2669. doi: 10.3390/nu17162669 (PMC12389023; doi:10.3390/nu17162669)
Supplement: Supplementary file 1 [file nutrients-17-02669-s001.zip]

Archive with 1 entries (1 files):
- nutrients-3733788-supplementary.pdf
